# Supplementary material for: A preliminary cost-utility analysis of routine myasthenia gravis and thyroid dysfunction screening in acquired comitant Esotropia
Source: PLoS One. 2026 May 28;21(5):e0350280. doi: 10.1371/journal.pone.0350280 (PMC13218454; doi:10.1371/journal.pone.0350280)
Supplement: S2 File — An anonymized patient-level dataset used for the cost–utility analysis, including demographic information, diagnostic investigations, treatment variables, and model input data. All direct identifiers were removed prior to sharing to protect participant confidentiality. (XLSX) [file pone.0350280.s010.xlsx]

## Sheet: Sheet1
Type	Sex	Age	RF	MRI	TFT	AChRAb	ENT	Duration (day)	Duration (Y)	Ct chest	Mestinon	Steroids	Immunosuppressive
3	2	≥60	-1	1	1	1	1		1	2	2	2	2
2	1	20–39	0	1	1	1	1		2	2	2	2	2		<20
2	1	<20	1	2	1	1	3		3	2	2	2	2		20–39
2	1	≥60	NA	2	1	1	3	2	0.005	2	2	2	2		40–59
3	2	20–39	-2	1	1	1	1	30	0.08	2	2	2	2		≥60
2	2	≥60	2.5	2	1	1	3		2	2	2	2	2
2	1	<20	0	1	1	1	3		1	2	2	2	2
2	1	<20	0.5	3	1	1	3		2	2	2	2	2
3	1	20–39	-4.75	1	1	1	1		3	2	2	2	2
3	2	<20	-4.75	1	1	1	1		5	2	2	2	2
2	2	<20	2.5	3	1	1	3		2	2	2	2	2
2	2	<20	1.5	1	1	1	3		0.5	2	2	2	2
2	2	<20	1	1	1	1	3		1	2	2	2	2
3	1	40–59	-3.25	1	1	1	1		1	2	2	2	2
3	2	40–59	-24	2	1	1	1		1	2	2	2	2
2	2	<20	-2	1	1	1	1		4	2	2	2	2
2	1	20–39	-0.5	1	1	1	1		2	2	2	2	2
2	2	20–39	0	1	1	1	1		1	2	2	2	2
2	1	<20	-0.5	1	1	1	3		2	2	2	2	2
3	1	≥60	-2	1	1	1	3		1	2	2	2	2
3	1	20–39	-2.75	1	1	1	1		4	2	2	2	2
2	1	20–39	0	2	1	1	3		0.5	2	2	2	2
2	2	20–39	-0.5	1	1	1	3		0.5	2	2	2	2
3	1	20–39	-5.75	1	1	1	3		3	2	2	2	2
3	2	40–59	-8.75	1	1	1	3		10	2	2	2	2
3	2	40–59	-6	1	1	1	3		0.5	2	2	2	2
2	1	<20	3	1	1	1	3		10	2	2	2	2
3	1	40–59	-5	1	1	1	1		0.5	2	2	2	2
3	1	<20	0	3	1	1	3		1	2	2	2	2
2	1	20–39	0	1	1	1	1		0.5	2	2	2	2
3	2	40–59	-3.5	3	1	1	3		1	2	2	2	2
2	1	20–39	-2	1	1	1	1		5	2	2	2	2
3	1	20–39	-4	1	1	1	1		5	2	2	2	2
3	1	20–39	-2.75	2	1	1	1		0.5	2	2	2	2
3	1	20–39	-2.25	1	1	1	1		0.5	2	2	2	2
2	2	<20	1	1	1	1	3		1	2	2	2	2
3	1	40–59	-2	1	1	1	3		10	2	2	2	2
2	2	20–39	0	1	1	1	1		4	2	2	2	2
3	1	20–39	-3.75	1	1	1	1		2	2	2	2	2
2	1	<20	0	1	1	1	3		7	2	2	2	2
3	1	20–39	-6	1	1	1	3		3	2	2	2	2
2	1	20–39	-1	1	1	1	3		2	2	2	2	2
3	2	20–39	-6	1	1	1	3		1	2	2	2	2
3	2	20–39	-4.5	1	1	1	1		1	2	2	2	2
3	1	20–39	-7.75	1	1	1	1		0.5	2	2	2	2
2	1	20–39	0.25	1	1	1	1		0.5	2	2	2	2
2	1	<20	0	1	1	1	3	30	0.08	2	2	2	2
2	1	20–39	0	1	1	1	1		0.4	2	2	2	2
3	2	20–39	-2.5	1	1	1	3		1	2	2	2	2
3	2	20–39	-6.5	2	1	1	1		1	2	2	2	2
2	1	40–59	0	1	1	1	3		1	2	2	2	2
3	2	40–59	-8.75	1	1	1	3		10	2	2	2	2
1	1	20–39	0	1	1	1	3		1	2	2	2	2
2	1	20–39	0	3	1	1	3	30	0.08	2	2	2	2
1	2	<20	-1.5	1	1	1	3		1	2	2	2	2
3	2	40–59	-6	1	1	1	3		1	2	2	2	2
3	1	≥60	-2.5	1	1	1	3		1	2	2	2	2
2	2	20–39	-0.5	1	1	1	3		1	2	2	2	2
3	2	20–39	-9.25	1	1	1	3		3	2	2	2	2
1	1	20–39	-0.5	1	1	1	3		2	2	2	2	2
3	1	20–39	-4.25	1	1	1	3		1	2	2	2	2
3	2	<20	-2	1	1	1	3		3	2	2	2	2
3	1	20–39	-4.5	1	1	1	3		2	2	2	2	2
2	1	<20	-0.25	1	1	1	3		8	2	2	2	2
3	2	20–39	-7.25	1	1	1	3		1	2	2	2	2
2	2	20–39	-0.5	1	1	1	3		5	2	2	2	2
2	1	<20	1.25	1	1	1	3		2	2	2	2	2
3	2	20–39	-6.25	1	1	1	3		2	2	2	2	2
2	2	≥60	2	1	1	1	3		2	2	2	2	2
2	1	<20	1	1	1	1	3		2	2	2	2	2
2	2	<20	1.5	1	1	1	3		1	2	2	2	2
2	1	<20	1	1	1	1	3		0.5	2	2	2	2
2	2	<20	2	1	1	1	3		2	2	2	2	2
2	1	<20	0.5	1	1	1	3		3	2	2	2	2
1	2	<20	1	1	1	1	3		1	2	2	2	2
1	1	<20	1	1	1	1	3		1.5	2	2	2	2
3	2	<20	-2	1	1	1	3		2	2	2	2	2
3	1	20–39	0	1	1	1	3		4	2	2	2	2
2	2	<20	1.5	1	1	1	3		3	2	2	2	2
1	1	<20	1	1	1	1	3		1.5	2	2	2	2
2	2	<20	2	1	1	1	3		2	2	2	2	2
2	1	<20	1	1	1	1	3		3	2	2	2	2
2	2	<20	0.5	1	1	1	3		2	2	2	2	2
1	1	<20	0	1	1	1	3		2	2	2	2	2
1	2	<20	0.5	1	1	1	3		1.5	2	2	2	2
2	1	<20	1	1	1	1	3		2	2	2	2	2
3	2	<20	-2	1	1	1	3		1	2	2	2	2
2	1	<20	1	1	1	1	3		1	2	2	2	2
3	2	40–59	-2	1	1	1	3		10	2	2	2	2
3	2	20–39	-4	1	1	1	3		5	2	2	2	2
3	1	40–59	-0.5	1	1	1	3		4	2	2	2	2
3	1	20–39	-3	1	1	1	3		0.5	2	2	2	2
3	2	40–59	-6	1	1	1	3		1	2	2	2	2
2	2	40–59	0.5	1	1	1	3		5	2	2	2	2
2	2	≥60	1	1	1	1	3		30	2	2	2	2
3	1	≥60	-1.5	1	1	1	3		1	2	2	2	2
3	2	20–39	-6	1	1	1	3		5	2	2	2	2
3	2	≥60	-4	1	1	1	3		1	2	2	2	2
2	2	40–59	-3	1	1	1	3		30	2	2	2	2
3	2	20–39	-4	1	1	2	1		1	2	1	2	2
3	1	40–59	-5	1	1	1	1		1	2	2	2	2
2	2	≥60	0	1	2	1	3		5	2	2	2	2
2	2	40–59	1	1	1	1	1		0.2	2	2	2	2
2	2	40–59	0	1	1	1	1		0.2	2	2	2	2
3	2	<20	-4	1	1	1	3		5	2	2	2	2
2	1	20–39	0	1	1	1	3		2	2	2	2	2
3	2	<20	-5	1	1	1	3		6	2	2	2	2
2	2	<20	-1.25	1	1	2	3		1	2	1	2	2
3	2	≥60	-4	1	1	2	3		6	1	1	2	2
3	1	≥60	-3	1	1	1	3		1	2	2	2	2
	1=male			1= yes normal	1=yes normal	1=yes normal	1=yes normal			1=2	0.04	Swan
	2=female			2=yes abnormal	2=yes abnormal	2=yes abnormal	2=yes abnormal			2=28	0.47	Burian–Franceschetti
				3=no	3= no	3= no	3= no			3=29	0.49	Bielschowsky
